# Supplementary material for: Single-molecule tracking of DNMT1 in living cells reveals its cell cycle dynamics and its redistribution upon drug treatment
Source: Nucleic Acids Res. 2026 Feb 5;54(4):gkag089. doi: 10.1093/nar/gkag089 (PMC12873607; doi:10.1093/nar/gkag089)
Supplement: gkag089_Supplemental_Files [file gkag089_supplemental_files.zip]

Archive with 17 entries (17 files):
- Lee_Supplementary_data_resubmit3.pdf
- SM10_DE_22_91-20240603_100fps_1001.mp4
- SM11_DMSO_20240517_100fps_1019.mp4
- SM12_GSK_20240517_100fps_1012.mp4
- SM13_DMSO_20240826_100fps_1003.mp4
- SM14_5azaC_slow_20240826_100fps_1009_crop.mp4
- SM15_DMSO_20250811_100fps_1018.mp4
- SM16_synch_Dec_20250811_100fps_1010.mp4
- SM1_E8_unsynch_20240601_100fps_1004.mp4
- SM2_F3_unsynch_20240802_100fps_1020.mp4
- SM3_1h_THY_20240611_100fps_1012.mp4
- SM4_5h_THY_202406011_100fps_1011.mp4
- SM5_unsynch_20241023_100fps_1016.mp4
- SM6_1h_RO_20241023_100fps_1024.mp4
- SM7_DNMT1_WT_20240603_100fps_1016.mp4
- SM8_DE_22_400_20240531_100fps_1001.mp4
- SM9_DE_100_400_20240531_100fps_1012.mp4
